# Supplementary material for: Flaxseed Supplementation in Chicken Feed Accelerates Salmonella enterica subsp. enterica Serovar Enteritidis Clearance, Modulates Cecum Microbiota, and Influences Ovarian Gene Expression in Laying Hens
Source: Biomolecules. 2023 Sep 6;13(9):1353. doi: 10.3390/biom13091353 (PMC10526464; doi:10.3390/biom13091353)
Supplement: Supplementary file 1 [file biomolecules-13-01353-s001.zip]

Archive with 4 entries (3 files):
- biomolecules-2514822-Supplementary Material/
- biomolecules-2514822-Supplementary Material/FigureS1.pdf
- biomolecules-2514822-Supplementary Material/FigureS2.pdf
- biomolecules-2514822-Supplementary Material/Table S1 Wilcoxon rank-sum test for changes in microbial abundance of cecal contents at the phylum and genus level.xlsx
