# Supplementary material for: Flaxseed Supplementation in Chicken Feed Accelerates Salmonella enterica subsp. enterica Serovar Enteritidis Clearance, Modulates Cecum Microbiota, and Influences Ovarian Gene Expression in Laying Hens
Source: Biomolecules. 2023 Sep 6;13(9):1353. doi: 10.3390/biom13091353 (PMC10526464; doi:10.3390/biom13091353)
Supplement: Supplementary file 1 [file biomolecules-13-01353-s001.zip › biomolecules-2514822-Supplementary Material/Table S1 Wilcoxon rank-sum test for changes in microbial abundance of cecal contents at the phylum and genus level.xlsx]

## Sheet: NCD3_vs_NCD7.phylum_wilcox
Feature ID	Freq1(NCD3)	Freq2(NCD7)	pValue	qValue	Difference between means	95% lower CI	95% upper	CI
p__Actinobacteria	1.76561	4.1568	1	1	-6.04519	-17.2633	5.17296
p__Bacteroidetes	27.0024	33.1767	0.8125	1	-1.77708	-38.0279	34.4738
p__Candidatus_Saccharibacteria	10.8547	1.51222	0.625	1	11.291	-3.82174	26.4036
p__Cyanobacteria_Chloroplast	0.000524425	0	1	1	NaN	NaN	NaN
p__Deferribacteres	0.00795248	0.00336765	0.625	1	0.00823668	-0.00820885	0.0246822
p__Elusimicrobia	0.0107567	0.0229329	0.625	1	-0.0229929	-0.0525467	0.00656088
p__Firmicutes	55.3089	55.7271	1	1	-1.95459	-23.8133	19.9041
p__Fusobacteria	0.0377795	0.0104701	0.625	1	0.0588072	-0.0184081	0.136022
p__Proteobacteria	0.404673	0.469462	0.625	1	-0.10393	-0.320835	0.112974
p__Synergistetes	0.192183	0.101827	0.8125	1	0.285087	-0.0942781	0.664452
p__Tenericutes	0.000617055	0.00295447	0.422678	1	-0.00425077	-0.0115251	0.00302356
p__Verrucomicrobia	2.07879	2.98476	1	1	-1.79245	-7.81516	4.23026
p__unclassified_Bacteria	2.33514	1.83141	0.4375	1	0.551314	-0.744779	1.84741

## Sheet: NCD7_vs_NCD14.phylum_wilcox
Feature ID	Freq1(NCD7)	Freq2(NCD14)	pValue	qValue	Difference between means	95% lower CI	95% upper CI
p__Actinobacteria	4.1568	0.634836	0.625	0.833333	8.59562	-0.547287	17.7385
p__Bacteroidetes	33.1767	32.8958	1	1	7.58158	-16.8728	32.0359
p__Candidatus_Saccharibacteria	1.51222	3.45729	0.8125	0.886364	-3.61903	-10.7238	3.48574
p__Deferribacteres	0.00336765	0.00895488	0.125	0.375	-0.00668918	-0.0142454	0.000867056
p__Elusimicrobia	0.0229329	0.0708024	0.1875	0.45	-0.0782666	-0.176777	0.020244
p__Firmicutes	55.7271	52.412	0.625	0.833333	-4.59814	-35.2788	26.0825
p__Fusobacteria	0.0104701	0.0507007	0.125	0.375	-0.0429317	-0.0951968	0.00933339
p__Proteobacteria	0.469462	1.13198	0.0625	0.375	-0.646497	-1.25689	-0.0361083
p__Synergistetes	0.101827	0.152074	0.0625	0.375	-0.0644212	-0.109877	-0.0189653
p__Tenericutes	0.00295447	0.000492635	0.371093	0.63616	0.00615458	0.00615458	0.00615458
p__Verrucomicrobia	2.98476	7.21671	0.3125	0.625	-5.4944	-11.8398	0.851
p__unclassified_Bacteria	1.83141	1.96835	0.8125	0.886364	-0.941508	-2.72656	0.843541

## Sheet: NCD14_vs_NCD21.phylum_wilcox
Feature ID	Freq1(NCD14)	Freq2(NCD21)	pValue	qValue	Difference between means	95% lower CI	95% upper CI
p__Actinobacteria	0.634836	0.851882	0.3125	1	-0.269561	-0.706774	0.167651
p__Bacteroidetes	32.8958	27.952	0.8125	1	-1.60609	-23.3932	20.181
p__Candidatus_Saccharibacteria	3.45729	2.02919	0.625	1	2.17545	-5.55226	9.90315
p__Cyanobacteria_Chloroplast	0	0.00054447	1	1	NaN	NaN	NaN
p__Deferribacteres	0.00895488	0.00455753	0.3125	1	0.00397289	-0.00357729	0.0115231
p__Elusimicrobia	0.0708024	0.0363124	0.625	1	0.0560571	-0.0331572	0.145271
p__Firmicutes	52.412	55.0677	0.8125	1	1.50943	-27.8998	30.9187
p__Fusobacteria	0.0507007	0.0399287	0.625	1	-0.0248761	-0.145564	0.0958119
p__Proteobacteria	1.13198	0.700693	0.1875	1	0.243925	-0.566538	1.05439
p__Synergistetes	0.152074	0.130753	0.625	1	0.0251787	-0.0783715	0.128729
p__Tenericutes	0.000492635	0.000613046	1	1	-0.000301026	-0.000301026	-0.000301026
p__Verrucomicrobia	7.21671	11.4105	0.4375	1	-5.24305	-19.016	8.52994
p__unclassified_Bacteria	1.96835	1.77534	1	1	0.715778	-0.913766	2.34532

## Sheet: NCD21_vs_NCD28.phylum_wilcox
Feature ID	Freq1(NCD21)	Freq2(NCD28)	pValue	qValue	Difference between means	95% lower CI	95% upper CI
p__Actinobacteria	0.851882	0.64461	0.3125	0.8125	0.340372	-0.124463	0.805207
p__Bacteroidetes	27.952	32.1333	0.8125	1	4.18263	-33.9894	42.3546
p__Candidatus_Saccharibacteria	2.02919	0.641773	0.1875	0.609375	2.49823	-0.388232	5.38468
p__Cyanobacteria_Chloroplast	0.00054447	0	1	1	NaN	NaN	NaN
p__Deferribacteres	0.00455753	0.0112462	0.125	0.609375	-0.00723761	-0.0148739	0.000398647
p__Elusimicrobia	0.0363124	0.0271775	0.855132	1	0.0357058	-0.0197952	0.0912068
p__Firmicutes	55.0677	55.4199	1	1	1.71341	-18.6245	22.0513
p__Fusobacteria	0.0399287	0.0210733	1	1	0.0502737	-0.0115319	0.112079
p__Proteobacteria	0.700693	0.808041	0.625	1	-0.0663252	-0.504962	0.372312
p__Synergistetes	0.130753	0.207149	0.1875	0.609375	-0.046123	-0.152367	0.0601209
p__Tenericutes	0.000613046	0	1	1	NaN	NaN	NaN
p__Verrucomicrobia	11.4105	7.61253	0.625	1	-0.771678	-22.0792	20.5359
p__unclassified_Bacteria	1.77534	2.47315	0.1875	0.609375	-0.556648	-1.71271	0.599418

## Sheet: AD3_vs_AD7.phylum_wilcox
Feature ID	Freq1(AD3)	Freq2(AD7)	pValue	qValue	Difference between means	95% lower CI	95% upper CI
p__Actinobacteria	0.378589	0.357135	1	1	0.0715762	-0.265088	0.408241
p__Bacteroidetes	38.7057	50.8179	0.3125	0.677083	-18.1065	-46.9254	10.7123
p__Candidatus_Saccharibacteria	0.252621	0.328728	0.625	1	-0.297572	-0.819903	0.224759
p__Deferribacteres	0.0272521	0.0518391	0.0625	0.541667	-0.0186853	-0.0372425	-0.000128079
p__Elusimicrobia	0.0013866	0	0.181449	0.58971	0.0023314	0.00212635	0.00253645
p__Firmicutes	52.4355	41.7433	0.8125	1	19.361	-6.91075	45.6327
p__Fusobacteria	0.00579707	0.862563	0.125	0.541667	-2.05949	-4.12787	0.0088808
p__Lentisphaerae	0	0.00176894	1	1	NaN	NaN	NaN
p__Proteobacteria	0.335897	0.462224	0.3125	0.677083	-0.14729	-0.408004	0.113424
p__Synergistetes	0.0970421	0.0707628	1	1	0.0628264	-0.106928	0.232581
p__Tenericutes	0.000491896	0	1	1	NaN	NaN	NaN
p__Verrucomicrobia	6.08723	4.29942	1	1	4.8629	-3.78568	13.5115
p__unclassified_Bacteria	1.67251	1.00434	0.125	0.541667	0.995001	-0.193883	2.18388

## Sheet: AD7_vs_AD14.phylum_wilcox
Feature ID	Freq1(AD7)	Freq2(AD14)	pValue	qValue	Difference between means	95% lower CI	95% upper CI
p__Actinobacteria	0.357135	0.541811	0.4375	1	-0.288986	-0.837653	0.259682
p__Bacteroidetes	50.8179	42.1293	0.4375	1	13.2396	-18.7002	45.1794
p__Candidatus_Saccharibacteria	0.328728	0.487703	0.4375	1	-0.226872	-1.25199	0.798247
p__Deferribacteres	0.0518391	0.0399935	0.625	1	0.0104646	-0.0260825	0.0470118
p__Elusimicrobia	0	0.000450603	1	1	NaN	NaN	NaN
p__Firmicutes	41.7433	49.5379	0.625	1	-13.1411	-41.4304	15.1482
p__Fusobacteria	0.862563	0.0213912	0.1875	1	2.05609	-0.0157711	4.12795
p__Lentisphaerae	0.00176894	0	1	1	NaN	NaN	NaN
p__Proteobacteria	0.462224	0.477875	0.8125	1	-0.160558	-0.754078	0.432961
p__Synergistetes	0.0707628	0.0733808	0.625	1	0.0145236	-0.0701705	0.0992177
p__Verrucomicrobia	4.29942	5.48282	0.8125	1	-1.95141	-6.71185	2.80904
p__unclassified_Bacteria	1.00434	1.20743	1	1	-0.375726	-1.3605	0.609047

## Sheet: AD14_vs_AD21.phylum_wilcox
Feature ID	Freq1(AD14)	Freq2(AD21)	pValue	qValue	Difference between means	95% lower CI	95% upper CI
p__Actinobacteria	0.541811	0.339902	0.1875	0.515625	0.367185	-0.0717283	0.806099
p__Bacteroidetes	42.1293	50.1468	0.8125	0.89375	-12.3941	-40.3418	15.5536
p__Candidatus_Saccharibacteria	0.487703	0.273106	0.4375	0.6875	0.442906	-0.33035	1.21616
p__Deferribacteres	0.0399935	0.0238077	0.4375	0.6875	0.0145152	-0.0327434	0.0617738
p__Elusimicrobia	0.000450603	0.00221813	0.422678	0.6875	-0.00313353	-0.00842943	0.00216238
p__Firmicutes	49.5379	40.6325	0.1875	0.515625	13.0865	-5.06169	31.2347
p__Fusobacteria	0.0213912	0.127658	0.125	0.515625	-0.16079	-0.34511	0.0235297
p__Proteobacteria	0.477875	0.592984	0.8125	0.89375	0.055057	-0.562528	0.672642
p__Synergistetes	0.0733808	0.158878	0.125	0.515625	-0.0418692	-0.166157	0.0824184
p__Verrucomicrobia	5.48282	6.34146	0.625	0.859375	-0.838329	-8.73355	7.05689
p__unclassified_Bacteria	1.20743	1.36074	1	1	-0.143973	-2.01473	1.72678

## Sheet: AD21_vs_AD28.phylum_wilcox
Feature ID	Freq1(AD21)	Freq2(AD28)	pValue	qValue	Difference between means	95% lower CI	95% upper CI
p__Acidobacteria	0	0.00107334	0.371093	0.480238	-0.00268335	-0.00268335	-0.00268335
p__Actinobacteria	0.339902	0.47722	0.625	0.723684	-0.255132	-0.685297	0.175033
p__Aminicenantes	0	0.0737443	0.371093	0.480238	-0.184361	-0.184361	-0.184361
p__Armatimonadetes	0	0.00322002	0.371093	0.480238	-0.00805004	-0.00805004	-0.00805004
p__Atribacteria	0	0.00217033	0.371093	0.480238	-0.00542582	-0.00542582	-0.00542582
p__Bacteroidetes	50.1468	30.0285	0.125	0.480238	20.7461	-2.00934	43.5015
p__Candidatus_Saccharibacteria	0.273106	0.526743	0.1875	0.480238	-0.459222	-0.936216	0.0177725
p__Chloroflexi	0	0.0924566	0.371093	0.480238	-0.231141	-0.231141	-0.231141
p__Cloacimonetes	0	0.000718187	0.371093	0.480238	-0.00179547	-0.00179547	-0.00179547
p__Cyanobacteria_Chloroplast	0	0.0878794	0.371093	0.480238	-0.219698	-0.219698	-0.219698
p__Deferribacteres	0.0238077	0.0532618	0.0625	0.480238	-0.0312513	-0.0613347	-0.00116797
p__Elusimicrobia	0.00221813	0	0.371093	0.480238	0.00554531	0.00554531	0.00554531
p__Firmicutes	40.6325	59.0641	0.125	0.480238	-16.7674	-38.7401	5.20532
p__Fusobacteria	0.127658	0.10224	1	1	0.102034	-0.156814	0.360881
p__Ignavibacteriae	0	0.00252548	0.371093	0.480238	-0.0063137	-0.0063137	-0.0063137
p__Nitrospirae	0	0.00610065	0.371093	0.480238	-0.0152516	-0.0152516	-0.0152516
p__Planctomycetes	0	0.0384033	0.371093	0.480238	-0.0960083	-0.0960083	-0.0960083
p__Proteobacteria	0.592984	1.26095	0.3125	0.480238	-0.800448	-1.70098	0.100086
p__Synergistetes	0.158878	0.347006	0.4375	0.534722	-0.259524	-0.603409	0.0843611
p__Thermotogae	0	0.000718187	0.371093	0.480238	-0.00179547	-0.00179547	-0.00179547
p__Verrucomicrobia	6.34146	6.38629	1	1	0.525619	-5.47146	6.5227
p__unclassified_Bacteria	1.36074	1.44467	0.8125	0.89375	0.464671	-0.831415	1.76076

## Sheet: SD3_vs_SD7.phylum_wilcox
Feature ID	Freq1(SD3)	Freq2(SD7)	pValue	qValue	Difference between means	95% lower CI	95% upper CI
p__Actinobacteria	0.661771	1.44042	0.1875	1	-1.37962	-2.90336	0.144123
p__Bacteroidetes	25.1458	31.5717	1	1	0.416521	-54.3345	55.1675
p__Candidatus_Saccharibacteria	2.14279	1.99736	0.8125	1	-0.953495	-6.79438	4.88738
p__Chloroflexi	0	0.000512125	1	1	NaN	NaN	NaN
p__Deferribacteres	0.0413049	0.0147137	0.4375	1	0.0468401	-0.0564184	0.150099
p__Elusimicrobia	0.00749041	0.0247677	0.1875	1	-0.0311313	-0.0699277	0.00766511
p__Firmicutes	57.7666	54.594	0.625	1	-6.17021	-57.0064	44.666
p__Fusobacteria	0.939783	0.0290032	1	1	2.27906	-0.0337646	4.59189
p__Lentisphaerae	0.00202938	0	1	1	NaN	NaN	NaN
p__Proteobacteria	1.29085	0.678351	0.8125	1	1.33415	-0.249328	2.91763
p__Synergistetes	0.484098	0.11956	1	1	0.833739	-0.247714	1.91519
p__Verrucomicrobia	8.49471	6.70193	0.625	1	8.04849	-18.7695	34.8665
p__unclassified_Bacteria	3.02273	2.82769	1	1	0.509184	-2.62619	3.64456

## Sheet: SD7_vs_SD14.phylum_wilcox
Feature ID	Freq1(SD7)	Freq2(SD14)	pValue	qValue	Difference between means	95% lower CI	95% upper CI
p__Actinobacteria	1.44042	0.481994	0.1875	0.8125	1.33656	-0.547692	3.2208
p__Bacteroidetes	31.5717	51.4467	0.4375	0.8125	-11.228	-57.018	34.5621
p__Candidatus_Saccharibacteria	1.99736	0.592943	0.8125	1	2.75331	-1.71326	7.21988
p__Chloroflexi	0.000512125	0	1	1	NaN	NaN	NaN
p__Deferribacteres	0.0147137	0.0100267	1	1	0.013488	-0.0224325	0.0494086
p__Elusimicrobia	0.0247677	0.0839165	0.625	0.902778	-0.136182	-0.339995	0.0676297
p__Firmicutes	54.594	39.9315	0.4375	0.8125	10.1643	-25.6375	45.9661
p__Fusobacteria	0.0290032	0.0409295	0.4375	0.8125	-0.0223929	-0.148355	0.103569
p__Lentisphaerae	0	0.000409241	1	1	NaN	NaN	NaN
p__Proteobacteria	0.678351	1.01778	0.625	0.902778	-0.541301	-1.44844	0.365832
p__Synergistetes	0.11956	0.241063	0.3125	0.8125	-0.072383	-0.333354	0.188588
p__Verrucomicrobia	6.70193	4.61259	0.3125	0.8125	2.19301	-4.11767	8.50369
p__unclassified_Bacteria	2.82769	1.54024	0.4375	0.8125	1.06619	-2.59921	4.7316

[truncated: 52 more sheets: SD14_vs_SD21.phylum_wilcox, SD21_vs_SD28.phylum_wilcox, ASD3_vs_ASD7.phylum_wilcox, ASD7_vs_ASD14.phylum_wilcox, ASD14_vs_ASD21.phylum_wilcox, ASD21_vs_ASD28.phylum_wilcox, NCD3_vs_NCD7.genus_wilcox, NCD7_vs_NCD14.genus_wilcox, NCD14_vs_NCD21.genus_wilcox, NCD21_vs_NCD28.genus_wilcox, AD3_vs_AD7.genus_wilcox, AD7_vs_AD14.genus_wilcox, AD14_vs_AD21.genus_wilcox, AD21_vs_AD28.genus_wilcox, SD3_vs_SD7.genus_wilcox, SD7_vs_SD14.genus_wilcox, SD14_vs_SD21.genus_wilcox, SD21_vs_SD28.genus_wilcox, ASD3_vs_ASD7.genus_wilcox, ASD7_vs_ASD14.genus_wilcox …]
